# Supplementary material for: Mechanical properties of lithium slag recycled aggregate concrete subject to high temperature
Source: PLoS One. 2025 Feb 20;20(2):e0315133. doi: 10.1371/journal.pone.0315133 (PMC11841902; doi:10.1371/journal.pone.0315133)
Supplement: S1 Data — (XLSX) [file pone.0315133.s001.xlsx]

## Sheet: Sheet1
Test results (MPa)	T (℃)	γ(%)
		0	10	20	30
	20	29.5	29.9	31.5	26.2
	200	24.3	24.5	25.3	22.9
	400	21.2	24.9	28.4	19.9
	600	13.2	14.4	15.7	13.1
	20	22.4	26.9	30.4	22
	200	14.4	20.1	21.5	13.6
	400	11.5	15.1	15.7	12.8
	600	7.3	10.2	10.4	9.6
	20	2.76	2.85	2.58	2.37
	200	2.03	2.18	2.73	2.51
	400	1.63	2.04	2.13	1.76
	600	0.81	0.98	1.16	1.14
	20	3.5	2.8	2.3	2.2
	200	2.9	3.6	3	2.6
	400	1.4	2.6	2.2	2
	600	0.3	0.5	0.3	0.3

## Sheet: Sheet2
Number	Replacement	Replacement	LS	Sand	NCA	RCA	Cement	Water	Additional water
	rate of LS	rate of RCA
	/%	/%	/(kg/m3)	/(kg/m3)	/(kg/m3)	/(kg/m3)	/(kg/m3)	/(kg/m3)	/(kg/m3)
LR-1	0	100	0	612	0	1137	446	205	24.33
LR-2	10	100	44.6	612	0	1137	401.4	205	24.33
LR-3	20	100	89.2	612	0	1137	356.8	205	24.33
LR-4	30	100	133.8	612	0	1137	312.2	205	24.33
